# Supplementary material for: Organelle-dependent polyprotein designs enable stoichiometric expression of nitrogen fixation components targeted to mitochondria
Source: Proc Natl Acad Sci U S A. 2023 Aug 16;120(34):e2305142120. doi: 10.1073/pnas.2305142120 (PMC10450427; doi:10.1073/pnas.2305142120)
Supplement: Supplementary file 2 — Dataset S01 (XLS) [file pnas.2305142120.sd01.xls]

## Sheet: Yeast Strains
Strain Numbers	Strain information	Notes
Sc_535	Yeast W303A strain stransformed with pNG535 plasmid, carrying LUE2 expression cassette integrated at 3‘-YNRCΔ9 loci on chromosome XIV	Usesd as blank control
Sc_410	Yeast W303A strain stransformed with pNG410 plasmid, carrying [TEVp based Nif polyprotein expression cassettes and TEVp expression cassette] integrated at 3‘-YNRCΔ9 loci on chromosome XIV	TEVp based polyprotein, TEVp+
Sc_411	Yeast W303A strain stransformed with pNG410 plasmid, carrying [TEVp based Nif polyprotein expression cassettes] integrated at 3‘-YNRCΔ9 loci on chromosome XIV	TEVp based polyprotein, TEVp-
Sc_3682	Yeast W303A strain stransformed with pNG410 plasmid, carrying [MPP based NifHĭĭDĭĭK polyprotein under the galactose inducible promoter PScGAL1] on a 2 μm plasmid	Expression of MPP based NifHĭĭDĭĭK polyprotein
Sc_3752	Yeast W303A strain stransformed with pBDS3752 plasmid, carrying [MPP based Nif polyprotein expression cassettes] integrated at 3‘-YNRCΔ9 loci on chromosome XIV	MPP based Nif polyprotein, initial version
Sc_4933	Yeast W303A strain stransformed with pBDS4933 plasmid, carrying [MPP based Nif polyprotein expression cassettes] integrated at 3‘-YNRCΔ9 loci on chromosome XIV	MPP based Nif polyprotein, NifJ, NifM, and NifS were labeled with HA, His, and Strep tags respectively
Sc_497	Yeast W303A strain stransformed with pNG497 plasmid, carrying [MPP based Nif polyprotein expression cassettes] integrated at 3‘-YNRCΔ9 loci on chromosome XIV	Similar to Sc_3752, modified the expression level of NifJĭĭVĭĭW. With promoter PSpdGAL2 for expression of nifJĭĭVĭĭW giant gene replaced by PSpdGAL2.M8.
Sc_498	Yeast W303A strain stransformed with pNG498 plasmid, carrying [MPP based Nif polyprotein expression cassettes] integrated at 3‘-YNRCΔ9 loci on chromosome XIV	Similar to Sc_3752, modified the expression level of NifJĭĭVĭĭW. With promoter PSpdGAL2 for expression of nifJĭĭVĭĭW giant gene replaced by PSpdGAL2.M12.
Sc_499	Yeast W303A strain stransformed with pNG499 plasmid, carrying [MPP based Nif polyprotein expression cassettes] integrated at 3‘-YNRCΔ9 loci on chromosome XIV	Similar to Sc_3752, modified the expression level of NifJĭĭVĭĭW. With promoter PSpdGAL2 for expression of nifJĭĭVĭĭW giant gene replaced by PSpdGAL2.M14.
Sc_500	Yeast W303A strain stransformed with pNG500 plasmid, carrying [MPP based Nif polyprotein expression cassettes] integrated at 3‘-YNRCΔ9 loci on chromosome XIV	Similar to Sc_3752, modified the expression level of NifEĭĭN~B. With promoter PSaGAL1 for expression of nifEĭĭN~B giant gene replaced by PSaGAL1.M11.
Sc_501	Yeast W303A strain stransformed with pNG501 plasmid, carrying [MPP based Nif polyprotein expression cassettes] integrated at 3‘-YNRCΔ9 loci on chromosome XIV	Similar to Sc_3752, modified the expression level of NifEĭĭN~B. With promoter PSaGAL1 for expression of nifEĭĭN~B giant gene replaced by PSaGAL1.M4.
Sc_502	Yeast W303A strain stransformed with pNG502 plasmid, carrying [MPP based Nif polyprotein expression cassettes] integrated at 3‘-YNRCΔ9 loci on chromosome XIV	Similar to Sc_3752, modified the expression level of NifEĭĭN~B. With promoter PSaGAL1 for expression of nifEĭĭN~B giant gene replaced by PSaGAL1.M1.
Sc_528	Yeast W303A strain stransformed with pNG528 plasmid, carrying [MPP based Nif polyprotein expression cassettes] integrated at 3‘-YNRCΔ9 loci on chromosome XIV	Similar to Sc_3752, modified the expression level of NifFĭĭMĭĭY. With promoter PScGAL7 for expression of nifFĭĭMĭĭY giant gene replaced by PSaGAL7.M15.
Sc_529	Yeast W303A strain stransformed with pNG529 plasmid, carrying [MPP based Nif polyprotein expression cassettes] integrated at 3‘-YNRCΔ9 loci on chromosome XIV	Similar to Sc_3752, modified the expression level of NifFĭĭMĭĭY. With promoter PScGAL7 for expression of nifFĭĭMĭĭY giant gene replaced by PSaGAL7.M5.
Sc_530	Yeast W303A strain stransformed with pNG530 plasmid, carrying [MPP based Nif polyprotein expression cassettes] integrated at 3‘-YNRCΔ9 loci on chromosome XIV	Similar to Sc_3752, modified the expression level of NifFĭĭMĭĭY. With promoter PScGAL7 for expression of nifFĭĭMĭĭY giant gene replaced by PSaGAL7.M4.
Sc_3942	Yeast W303A strain stransformed with pBDS3942 plasmid, carrying [MPP based Nif polyprotein expression cassettes] integrated at 3‘-YNRCΔ9 loci on chromosome XIV	MPP based Nif polyprotein, expression level optimized version. Similar to Sc_3752, with promoters used for expression of nifJVW, nifENB and nifFMY replaced.

## Sheet: General vectors
Plasmid Numbers	Plasmid information	Notes
pBDS1549	p15A ori-CmR-Sc_2 μm ori-LEU2, carrying [ BpiI/BsaI-lacZα-BsaI/BpiI]	Level 1 Golden Gate vector, V1.1
pBDS402K	pBR322 ori-rop-KmR, carrying [ BsaI-lacZα-BsaI]	General Golden Gate vector
pBDS1126	pBR322 ori-rop-KmR, carrying [ BpiI/BsaI-lacZα-BsaI/BpiI]	Level 1 Golden Gate vector, V1.1
pBDS1127	pBR322 ori-rop-KmR, carrying [ BpiI/BsaI-lacZα-BsaI/BpiI]	Level 1 Golden Gate vector, V1.2
pBDS1128	pBR322 ori-rop-KmR, carrying [ BpiI/BsaI-lacZα-BsaI/BpiI]	Level 1 Golden Gate vector, V1.3
pBDS1129	pBR322 ori-rop-KmR, carrying [ BpiI/BsaI-lacZα-BsaI/BpiI]	Level 1 Golden Gate vector, V1.4
pBDS1130	pBR322 ori-rop-KmR, carrying [ BpiI/BsaI-lacZα-BsaI/BpiI]	Level 1 Golden Gate vector, V1.5
pBDS1131	pBR322 ori-rop-KmR, carrying [ BpiI/BsaI-lacZα-BsaI/BpiI]	Level 1 Golden Gate vector, V1.6
pBDS1132	pBR322 ori-rop-KmR, carrying [ BpiI/BsaI-lacZα-BsaI/BpiI]	Level 1 Golden Gate vector, V1.7
pBDS1133	pBR322 ori-rop-KmR, carrying [ BpiI/BsaI-lacZα-BsaI/BpiI]	Level 1 Golden Gate vector, V1.8
pBDS1134	pBR322 ori-rop-KmR, carrying [ BpiI/BsaI-lacZα-BsaI/BpiI]	Level 1 Golden Gate vector, V1.9
pBDS1135	pBR322 ori-rop-KmR, carrying [ BpiI/BsaI-lacZα-BsaI/BpiI]	Level 1 Golden Gate vector, V1.10
pBDS1508	pBR322 ori-rop-KmR, carrying [ BpiI-100 bp radom DNA sequence-BpiI]	Gap1, with identical BpiI digested scar to V1.1
pBDS1509	pBR322 ori-rop-KmR, carrying [ BpiI-100 bp radom DNA sequence-BpiI]	Gap2, with identical BpiI digested scar to V1.2
pBDS1510	pBR322 ori-rop-KmR, carrying [ BpiI-100 bp radom DNA sequence-BpiI]	Gap3, with identical BpiI digested scar to V1.3
pBDS1511	pBR322 ori-rop-KmR, carrying [ BpiI-100 bp radom DNA sequence-BpiI]	Gap4, with identical BpiI digested scar to V1.4
pBDS1512	pBR322 ori-rop-KmR, carrying [ BpiI-100 bp radom DNA sequence-BpiI]	Gap5, with identical BpiI digested scar to V1.5
pBDS1513	pBR322 ori-rop-KmR, carrying [ BpiI-100 bp radom DNA sequence-BpiI]	Gap6, with identical BpiI digested scar to V1.6
pBDS1514	pBR322 ori-rop-KmR, carrying [ BpiI-100 bp radom DNA sequence-BpiI]	Gap7, with identical BpiI digested scar to V1.7
pBDS1515	pBR322 ori-rop-KmR, carrying [ BpiI-100 bp radom DNA sequence-BpiI]	Gap8, with identical BpiI digested scar to V1.8
pBDS1516	pBR322 ori-rop-KmR, carrying [ BpiI-100 bp radom DNA sequence-BpiI]	Gap9, with identical BpiI digested scar to V1.9
pBDS1517	pBR322 ori-rop-KmR, carrying [ BpiI-100 bp radom DNA sequence-BpiI]	Gap10, with identical BpiI digested scar to V1.10
pBDS1609	pBR322 ori-rop-AmpR, carrying [ BsaI/BpiI-lacZα-BpiI/BsaI]	Level 2 Golden Gate vector, V2.1
pBDS1475	pBR322 ori-rop-AmpR, carrying [ BsaI/BpiI-lacZα-BpiI/BsaI]	Level 2 Golden Gate vector, V2.2
pBDS2367	pBR322 ori-rop-AmpR, carrying [ BsaI/BpiI-lacZα-BpiI/BsaI]	Level 2 Golden Gate vector, V2.3
pBDS2144	pBR322 ori-rop-AmpR, carrying [ BsaI-250 bp radom DNA sequence-BsaI]	GapA, with identical BsaI digested scar to V2.1
pBDS2145	pBR322 ori-rop-AmpR, carrying [ BsaI-250 bp radom DNA sequence-BsaI]	GapB, with identical BsaI digested scar to V2.2
pBDS2146	pBR322 ori-rop-AmpR, carrying [ BsaI-250 bp radom DNA sequence-BsaI]	GapC, with identical BsaI digested scar to V2.3
pNG255	p15A ori-CmR-CEN6/ARS4-URA3, carrying [ BpiI/BsaI-lacZα-BsaI/BpiI]	Level 3 Golden Gate vector, V3.1
pBDS2378	pBR322 ori-rop-AmpR, carrying [ BsaI-LEU2Cassette-BsaI]	with identical BsaI digested scar to V2.2
pBDS2371	pBR322 ori-KmR, carrying [ BpiI/BsaI-5'-YNRCΔ9-lacZα-3'-YNRCΔ9-BsaI/BpiI]	Level 3 Golden Gate vector, V3.1
pBDS535	pBDS2371 derivative, carrying [LEU2Cassette ]	Empty vector, assigned as negative control for yeast

## Sheet: Figure 1
Plasmid Numbers	Plasmid information	Related Figures	Notes
pNG410	pBDS2371 derivative, carrying [PScGAL1+su9-nifHǒDǒK+TScVMA161 ]&[PSaGAL1+su9-nifEǒN~B+TScNAT1] &[PSpdGAL2+su9-nifJǒVǒW+TScCYC1]&[PScGAL7+su9-FǒMǒY+TScYHI9]&[PScPGK1+su9-nifUǒS+TScADH1] &[PScTDH3+su9-MBP-TEVp+TScADH2]&[LEU2Cassette]	Figure 1, Figure S3	Sc, Saccharomyces cerevisiae; Sa, Saccharomyces arboricola; Spd, Saccharomyces paradoxus; ǒ, twofold of TEVp processing sites (ENLYFQSENLYFQS)
pNG411	pBDS2371 derivative, carrying [PScGAL1+su9-nifHǒDǒK+TScVMA161 ]&[PSaGAL1+su9-nifEǒN~B+TScNAT1] &[PSpdGAL2+su9-nifJǒVǒW+TScCYC1]&[PScGAL7+su9-FǒMǒY+TScYHI9]&[PScPGK1+su9-nifUǒS+TScADH1] &[LEU2Cassette]	Figure 1, Figure S3

## Sheet: Figure 2
Plasmid Numbers	Plasmid information	Related Figures	Notes
pBDS3589	pBDS1609 derivative, carrying [Ko nifACassette & Sc MPPCassette]	Figurge 1B, C, D, E, & F	Sc, Saccharomyces cerevisiae; Ko, Klebsiella oxytoca
pBDS3158	pBDS1549 derivative, carrying [PKO nifH+GFP-(Su9.30)-RFP+TL3S2P21 ]	Figurge 1B, C, D, E, & F
pBDS3159	pBDS1549 derivative, carrying [PKO nifH+GFP-(Su9.25)-RFP+TL3S2P21 ]	Figurge 1B, C, D, E, & F
pBDS3160	pBDS1549 derivative, carrying [PKO nifH+GFP-(Su9.20)-RFP+TL3S2P21 ]	Figurge 1B, C, D, E, & F
pBDS3161	pBDS1549 derivative, carrying [PKO nifH+GFP-(Su9.15)-RFP+TL3S2P21 ]	Figurge 1B, C, D, E, & F
pBDS3162	pBDS1549 derivative, carrying [PKO nifH+GFP-(Su9.11)-RFP+TL3S2P21 ]	Figurge 1B, C, D, E, & F
pBDS3525	pBDS1549 derivative, carrying [PKO nifH+GFP-(Su9.11H)-RFP+TL3S2P21 ]	Figurge 1B, C, D, E, & F
pBDS3526	pBDS1549 derivative, carrying [PKO nifH+GFP-(Su9.11S)-RFP+TL3S2P21 ]	Figurge 1B, C, D, E, & F
pBDS3527	pBDS1549 derivative, carrying [PKo nifH+GFP-(S8K)-RFP+TL3S2P21 ]	Figurge 1B, C, D, E, & F
pBDS3528	pBDS1549 derivative, carrying [PKo nifH+GFP-(S9K)-RFP+TL3S2P21 ]	Figurge 1B, C, D, E, & F
pBDS3529	pBDS1549 derivative, carrying [PKo nifH+GFP-(S10K)-RFP+TL3S2P21 ]	Figurge 1B, C, D, E, & F
pBDS3530	pBDS1549 derivative, carrying [PKo nifH+GFP-(S8)-RFP+TL3S2P21 ]	Figurge 1B, C, D, E, & F
pBDS3531	pBDS1549 derivative, carrying [PKo nifH+GFP-(S9)-RFP+TL3S2P21 ]	Figurge 1B, C, D, E, & F
pBDS3532	pBDS1549 derivative, carrying [PKo nifH+GFP-(S10)-RFP+TL3S2P21 ]	Figurge 1B, C, D, E, & F
pNG256	pBDS1549 derivative, carrying [PSc GAL1+su9-GFP-(S10)-RFP+TSc ADH2 ]	Figure 1G
pNG257	pBDS1549 derivative, carrying [PSc GAL1+su9-GFP-(S9)-RFP+TSc ADH2 ]	Figure 1G
pNG258	pBDS1549 derivative, carrying [PSc GAL1+su9-GFP-(S8)-RFP+TSc ADH2 ]	Figure 1G
pNG282	pBDS1549 derivative, carrying [PSc GAL1+su9-GFP-(2×S10)-RFP+TSc ADH2 ]	Figure 1G
pNG283	pBDS1549 derivative, carrying [PSc GAL1+su9-GFP-(2×S9)-RFP+TSc ADH2 ]	Figure 1G
pNG284	pBDS1549 derivative, carrying [PSc GAL1+su9-GFP-(2×S8)-RFP+TSc ADH2 ]	Figure 1G

## Sheet: Figure 3
Plasmid Numbers	Plasmid information	Related Figures	Notes
pKU7871	pKU7017 derivative, with nifHDKTY deleted	Figure 3A, 3B	pKU7017（ΔnifHDKTY, Sc MPP-）
pBDS3400	pKU7017S derivative, with nifENX & nifBQ deleted and nifD in nifHDKTY operon replaced with nifD-Y100Q	Figure 3B	pKU7017S（ΔnifENX & ΔnifBQ, Sc MPP-）
pBDS3401	pKU7017S derivative, with nifF,nifM, & nifTY deleted and nifD in nifHDKTY operon replaced with nifD-Y100Q	Figure 3B	pKU7017S（ΔnifF/ΔnifM/ΔnifY, Sc MPP-）
pBDS3402	pKU7017S derivative, with nifJ,& nifVWZ deleted and nifD in nifHDKTY operon replaced with nifD-Y100Q	Figure 3B	pKU7017S（ΔnifJ/ΔnifV*W*Z*, Sc MPP-）
pBDS3403	pKU7017S derivative, with nifUS deleted and nifD in nifHDKTY operon replaced with nifD-Y100Q	Figure 3B	pKU7017S（ΔnifUS, Sc MPP-）
pG32	pKU7871 derivative, carrying [Sc MPPCassette]	Figure 3A, 3B	pKU7017（ΔnifHDKTY,Sc MPP+）
pBDS3431	pBDS3400 derivative, carrying [Sc MPPCassette]	Figure 3B	pKU7017S（ΔnifENX & ΔnifBQ, Sc MPP+）
pBDS3432	pBDS3401 derivative, carrying [Sc MPPCassette]	Figure 3B	pKU7017S（ΔnifF/ΔnifM/ΔnifY, Sc MPP+）
pBDS3433	pBDS3402 derivative, carrying [Sc MPPCassette]	Figure 3B	pKU7017S（ΔnifJ/ΔnifV*W*Z*, Sc MPP+）
pBDS3434	pBDS3403 derivative, carrying [Sc MPPCassette]	Figure 3B	pKU7017S（ΔnifUS, Sc MPP+）
pBDS1091	pBDS402K derivative, carrying [nifHDKTYBiobrick]	Figure S4
pBDS1091-R98P	pBDS402K derivative, carrying [nifHDKTYBiobrick, nifD-R98P]	Figure S4
pBDS3106	pBDS402K derivative, carrying [nifHDKTYBiobrick, nifD-Y100Q]	Figure 3A, 3B & Figure S4	Positive control for NifHDK Group, co-transformed with pKU7871 or pG32 for activity assay and western blot assay
pBDS3568	pBDS402K derivative, carrying [nifHĭDĭKTY, nifD-Y100Q]	Figure 3A	S9 site, co-transformed with pKU7871 or pG32 for activity assay and western blot assay
pBDS3569	pBDS402K derivative, carrying [nifHĭDĭKTY, nifD-Y100Q]	Figure 3A	S10 site, co-transformed with pKU7871 or pG32 for activity assay and western blot assay
pBDS3567	pBDS402K derivative, carrying [nifHĭĭDĭĭKTY, nifD-Y100Q]	Figure 3A	2×S9 site, co-transformed with pKU7871 or pG32 for activity assay and western blot assay
pBDS3570	pBDS402K derivative, carryin [nifHĭĭDĭĭKTY, nifD-Y100Q]	Figure 3A, 3B	2×S10 site, co-transformed with pKU7871 or pG32 for activity assay and western blot assay
pBDS3665	pBDS402K derivative, carryin [nifHššDššKTY, nifD-Y100Q]	Figure 3A, 3B	2×S10S site, co-transformed with pKU7871 or pG32 for activity assay and western blot assay
pBDS1258	pBDS402K derivative, carryin [nifENXBiobrick & nifBQBiobrick]	Figure 3B & Figure S5	Positive control for NifENB Group, co-transformed with pBDS3400 or pBDS3431 for activity assay and western blot assay
pBDS3601	pBDS402K derivative, carryin [nifEĭĭN~B]	Figure 3B & Figure S5	2×S10 site, co-transformed with pBDS3400 or pBDS3431 for activity assay and western blot assay
pBDS3635	pBDS402K derivative, carryin [nifEššN~B]	Figure 3B & Figure S5	2×S10S site, co-transformed with pBDS3400 or pBDS3431 for activity assay and western blot assay
pBDS1206	pBDS402K derivative, carrying [nifFBiobrick & PTc-nifM]	Figure 3B & Figure S5	Positive control for NifFMY Group, co-transformed with pBDS3401 or pBDS3432 for activity assay and western blot assay
pBDS3600	pBDS402K derivative, carrying [nifFĭĭMĭĭY]	Figure 3B & Figure S5	2×S10 site, co-transformed with pBDS3401 or pBDS3432 for activity assay and western blot assay
pBDS3666	pBDS402K derivative, carrying [nifFššMššY]	Figure 3B & Figure S5	2×S10S site, co-transformed with pBDS3401 or pBDS3432 for activity assay and western blot assay
pBDS1372	pBDS402K derivative,carrying [nifJBiobrick & PTc-nifVWZM*]	Figure 3B & Figure S5	Positive control for NifJVW Group, co-transformed with pBDS3402 or pBDS3433 for activity assay and western blot assay
pBDS3602	pBDS402K derivative, carrying [nifJĭĭVĭĭW]	Figure 3B & Figure S5	2×S10 site, co-transformed with pBDS3402 or pBDS3433 for activity assay and western blot assay
pBDS3667	pBDS402K derivative, carrying [nifJššVššW]	Figure 3B & Figure S5	2×S10S site, co-transformed with pBDS3402 or pBDS3433 for activity assay and western blot assay
pBDS1386	pBDS402K derivative, carryin [nifUS]	Figure 3B & Figure S5	Positive control for NifUS Group, co-transformed with pBDS3403 or pBDS3434 for activity assay and western blot assay
pBDS3579	pBDS402K derivative, carryin [nifUĭĭS]	Figure 3B & Figure S5	2×S10 site, co-transformed with pBDS3403 or pBDS3434 for activity assay and western blot assay
pBDS3652	pBDS402K derivative, carryin [nifUššS]	Figure 3B & Figure S5	2×S10S site, co-transformed with pBDS3403 or pBDS3434 for activity assay and western blot assay
pBDS1611	pBDS402K derivative, carrying [Ptet-MBP-TEVp-TrrnB]	Figure 3C, 3D	Constitutive expression of TEVp
pBDS3668	pBDS1609 derivative, carrying [TEVpCassette & Sc MPPCassette]	Figure 3C, 3D	Coexpression of TEVp and Sc MPP
pBDS3829	pBDS402K derivative, carrying [Ptac/lacO-Sc MPP-TrrnB]	Figure 3C, 3D	Inducible expression of Sc MPP
pBDS1438	pACYC184 derivative, carrying [nifHǒDǒK] & [nifEǒN~B] & [nifJǒVǒW] & [nifFǒMǒY]& [nifUǒS]	Figure 3C	Polyprotein Version 1.0, ǒ: represents 2× TEVp cleavage site (ENLYFQS), cotransformed with pBDS1611 for activity assay
pBDS3761	pBDS1438 derivative, carrying [nifHššDššK] & [nifEǒN~B] & [nifJǒVǒW] & [nifFǒMǒY]& [nifUǒS]	Figure 3C	Polyprotein Version 1.1, cotransformed with pBDS3668 for activity assay
pBDS3668	pBDS1438 derivative, carrying [nifHššDššK] & [nifEššN~B] & [nifJǒVǒW] & [nifFǒMǒY]& [nifUǒS]	Figure 3C	Polyprotein Version 1.2, cotransformed with pBDS3668 for activity assay
pBDS3706	pBDS1438 derivativ, carrying [nifHššDššK] & [nifEššN~B] & [nifJĭĭVĭĭW] & [nifFǒMǒY]& [nifUǒS]	Figure 3C	Polyprotein Version 1.3, cotransformed with pBDS3668 for activity assay
pBDS3780	pBDS1438 derivativ, carrying [nifHššDššK] & [nifEššN~B] & [nifJĭĭVĭĭW] & [nifFĭĭMĭĭY]& [nifUǒS]	Figure 3C	Polyprotein Version 1.4, cotransformed with pBDS3668 for activity assay
pN653	pBDS1438 derivativ, carrying [nifHššDššK] & [nifEššN~B] & [nifJĭĭVĭĭW] & [nifFĭĭMĭĭY]& [nifUššS]	Figure 3C, 3D	Polyprotein Version 2.0, cotransformed with pBDS3829 for activity assay
pBDS3827	pBDS1438 derivativ, carrying [nifHššDššK] & [nifEššN~B] & [nifJĭĭVĭĭW] & [nifFĭĭMĭĭY]& [nifUS]	Figure 3C	Polyprotein Version 2.1, cotransformed with pBDS3829 for activity assay

## Sheet: Figure 4
Plasmid Numbers	Plasmid information	Related Figures	Notes
pBDS3682	pBDS1549 derivative, carrying [PSc GAL1+su9-nifHĭĭDĭĭK+TVMA161 ]	Figure 4A
pBDS3752	pBDS2371 derivative, carrying [PSc GAL1+su9-nifHššDššK+TSc VMA161 ]&[PSa GAL1+su9-nifEššN~B+TSc NAT1] &[PSpd GAL2+su9-nifJĭĭVĭĭW+TSc CYC1]&[PSc GAL7+su9-FĭĭMĭĭY+TSc YHI9]&[PSc PGK1+su9-nifUššS+TSc ADH1] &[LEU2Cassette]	Figure 4B, 4C & Figure S6, S7, S10	Sa, Saccharomyces arboricola; Spd, Saccharomyces paradoxus
pNG500	pBDS2371 derivative, carrying [PSc GAL1+su9-nifHššDššK+TSc VMA161 ]&[PSa GAL1.M11+su9-nifEššN~B+TSc NAT1] &[PSpd GAL2+su9-nifJĭĭVĭĭW+TSc CYC1]&[PSc GAL7+su9-FĭĭMĭĭY+TSc YHI9]&[PSc PGK1+su9-nifUššS+TSc ADH1] &[LEU2Cassette]	Figure S7	Prmoter different from pBDS3752 is highlighted in red color
pNG501	pBDS2371 derivative, carrying [PSc GAL1+su9-nifHššDššK+TSc VMA161 ]&[PSa GAL1.M4+su9-nifEššN~B+TSc NAT1] &[PSpd GAL2+su9-nifJĭĭVĭĭW+TSc CYC1]&[PSc GAL7+su9-FĭĭMĭĭY+TSc YHI9]&[PSc PGK1+su9-nifUššS+TSc ADH1] &[LEU2Cassette]	Figure S7	Prmoter different from pBDS3752 is highlighted in red color
pNG502	pBDS2371 derivative, carrying [PSc GAL1+su9-nifHššDššK+TSc VMA161 ]&[PSa GAL1.M1+su9-nifEššN~B+TSc NAT1] &[PSpd GAL2+su9-nifJĭĭVĭĭW+TSc CYC1]&[PSc GAL7+su9-FĭĭMĭĭY+TSc YHI9]&[PSc PGK1+su9-nifUššS+TSc ADH1] &[LEU2Cassette]	Figure S7	Prmoter different from pBDS3752 is highlighted in red color
pNG497	pBDS2371 derivative, carrying [PSc GAL1+su9-nifHššDššK+TSc VMA161 ]&[PSa GAL1+su9-nifEššN~B+TSc NAT1] &[PSpd GAL2.M8+su9-nifJĭĭVĭĭW+TSc CYC1]&[PSc GAL7+su9-FĭĭMĭĭY+TSc YHI9]&[PSc PGK1+su9-nifUššS+TSc ADH1] &[LEU2Cassette]	Figure S7	Prmoter different from pBDS3752 is highlighted in red color
pNG498	pBDS2371 derivative, carrying [PSc GAL1+su9-nifHššDššK+TSc VMA161 ]&[PSa GAL1+su9-nifEššN~B+TSc NAT1] &[PSpd GAL2.M12+su9-nifJĭĭVĭĭW+TSc CYC1]&[PSc GAL7+su9-FĭĭMĭĭY+TSc YHI9]&[PSc PGK1+su9-nifUššS+TSc ADH1] &[LEU2Cassette]	Figure S7	Prmoter different from pBDS3752 is highlighted in red color
pNG499	pBDS2371 derivative, carrying [PSc GAL1+su9-nifHššDššK+TSc VMA161 ]&[PSa GAL1+su9-nifEššN~B+TSc NAT1] &[PSpd GAL2.M14+su9-nifJĭĭVĭĭW+TSc CYC1]&[PSc GAL7+su9-FĭĭMĭĭY+TSc YHI9]&[PSc PGK1+su9-nifUššS+TSc ADH1] &[LEU2Cassette]	Figure S7	Prmoter different from pBDS3752 is highlighted in red color
pNG528	pBDS2371 derivative, carrying [PSc GAL1+su9-nifHššDššK+TSc VMA161 ]&[PSa GAL1+su9-nifEššN~B+TSc NAT1] &[PSpd GAL2+su9-nifJĭĭVĭĭW+TSc CYC1]&[PSc GAL7.M15+su9-FĭĭMĭĭY+TSc YHI9]&[PSc PGK1+su9-nifUššS+TSc ADH1] &[LEU2Cassette]	Figure S7	Prmoter different from pBDS3752 is highlighted in red color
pNG529	pBDS2371 derivative, carrying [PSc GAL1+su9-nifHššDššK+TSc VMA161 ]&[PSa GAL1+su9-nifEššN~B+TSc NAT1] &[PSpd GAL2+su9-nifJĭĭVĭĭW+TSc CYC1]&[PSc GAL7.M5+su9-FĭĭMĭĭY+TSc YHI9]&[PSc PGK1+su9-nifUššS+TSc ADH1] &[LEU2Cassette]	Figure S7	Prmoter different from pBDS3752 is highlighted in red color
pNG530	pBDS2371 derivative, carrying [PSc GAL1+su9-nifHššDššK+TSc VMA161 ]&[PSa GAL1+su9-nifEššN~B+TSc NAT1] &[PSpd GAL2+su9-nifJĭĭVĭĭW+TSc CYC1]&[PSc GAL7.M4+su9-FĭĭMĭĭY+TSc YHI9]&[PSc PGK1+su9-nifUššS+TSc ADH1] &[LEU2Cassette]	Figure S7	Prmoter different from pBDS3752 is highlighted in red color
pBDS3942	pBDS2371 derivative, carrying [PSc GAL1+su9-nifHššDššK+TSc VMA161 ]&[PSa GAL1.M1+su9-nifEššN~B+TSc NAT1] &[PSpd GAL2.M14+su9-nifJĭĭVĭĭW+TSc CYC1]&[PSc GAL7.M5+su9-FĭĭMĭĭY+TSc YHI9]&[PSc PGK1+su9-nifUššS+TSc ADH1] &[LEU2Cassette]	Figure 4B, 4C & Figure S6, S7, S8, S9, S10	Prmoters different from pBDS3752 is highlighted in red color
pBDS4933	pBDS2371 derivative, carrying [PSc GAL1+su9-nifHššDššK+TSc VMA161 ]&[PSa GAL1+su9-nifEššN~B+TSc NAT1] &[PSpd GAL2+su9-nifJ(HA)ĭĭVĭĭW+TSc CYC1]&[PSc GAL7+su9-FĭĭM(His)ĭĭY(Myc)+TSc YHI9]&[PSc PGK1+su9-nifUššS(Strep)+TSc ADH1] &[LEU2Cassette]	Figure S6	NifJ, NifM, and NifS were labeled with HA, His, and Strep tags respectively
pNG735	pBDS402K derivative, carrying [Ptac-lacO+nifM-His+TrrnB]	Figure S6	Expression of His labeled NifM
pNG736	pBDS402K derivative, carrying [Ptac-lacO+nifS-Strep+TrrnB]	Figure S6	Expression of Strep labeled NifS
pNG738	pBDS402K derivative, carrying [Ptac-lacO+nifY-Myc+TrrnB]	Figure S6	Expression of Myc labeled NifY
pNG698	pBDS1438 derivativ, carrying [nifHššDššK] & [nifEššN~B] & [nifJ(HA)ĭĭVĭĭW] & [nifFĭĭMĭĭY]& [nifUššS]	Figure S6	cotransformed with pBDS3829 for expression of HA labeled NifJ

## Sheet: Figure 5
Plasmid Numbers	Plasmid information	Related Figures	Notes
pNG297	pNG255 derivative, carrying [PSc TDH3-su9-vioAĭĭBĭĭE-TSc ADH2+PSc TDH3-su9-vioDĭĭC-TSc VMA161+TAT2Cassette]	Figurge 5A	TAT2: tryptophan transporter from S. cerevisiae
pNG299	pNG255 derivative, carrying [PSc TDH3-su9-vioAĭĭBĭĭE-TSc ADH2+PSc TDH3-su9-vioDĭĭC-TSc VMA161+TAT2Cassette]	Figurge 5A
pNG300	pNG255 derivative, carrying [PSc TDH3-su9-vioAĭĭBĭĭEĭĭDĭĭC-TSc ADH2+TAT2Cassette]	Figurge 5A
pNG305	pNG255 derivative, carrying [TAT2Cassette]	Figurge 5A
pNG368	pNG255 derivative, carrying [PSc TDH3-su9-ILV2ĭĭ5ĭĭ3-TSc ADH1+PSc TDH3-su9-ARO10ĭĭADHA-TSc ADH2]	Figurge 5B
pNG369	pNG255 derivative, carrying [PSc TDH3-su9-ILV2ĭĭ3ĭĭ5-TSc ADH1+PSc TDH3-su9-ARO10ĭĭADHA-TSc ADH2]	Figurge 5B
pNG370	pNG255 derivative, carrying [PSc TDH3-su9-ILV5ĭĭ2ĭĭ3-TSc ADH1+PSc TDH3-su9-ARO10ĭĭADHA-TSc ADH2]	Figurge 5B
pNG371	pNG255 derivative, carrying [PSc TDH3-su9-ILV5ĭĭ3ĭĭ2-TSc ADH1+PSc TDH3-su9-ARO10ĭĭADHA-TSc ADH2]	Figurge 5B
pNG372	pNG255 derivative, carrying [PSc TDH3-su9-ILV3ĭĭ2ĭĭ5-TSc ADH1+PSc TDH3-su9-ARO10ĭĭADHA-TSc ADH2]	Figurge 5B
pNG373	pNG255 derivative, carrying [PSc TDH3-su9-ILV3ĭĭ5ĭĭ2-TSc ADH1+PSc TDH3-su9-ARO10ĭĭADHA-TSc ADH2]	Figurge 5B
pNG374	pNG255 derivative, carrying [PSc TDH3-su9-ILV2ĭĭ5ĭĭ3-TSc ADH1+PSc TDH3-su9-ADHAĭĭARO10-TSc ADH2]	Figurge 5B
pNG375	pNG255 derivative, carrying [PSc TDH3-su9-ILV2ĭĭ3ĭĭ5-TSc ADH1+PSc TDH3-su9-ADHAĭĭARO10-TSc ADH2]	Figurge 5B
pNG376	pNG255 derivative, carrying [PSc TDH3-su9-ILV5ĭĭ2ĭĭ3-TSc ADH1+PSc TDH3-su9-ADHAĭĭARO10-TSc ADH2]	Figurge 5B
pNG377	pNG255 derivative, carrying [PSc TDH3-su9-ILV5ĭĭ3ĭĭ2-TSc ADH1+PSc TDH3-su9-ADHAĭĭARO10-TSc ADH2]	Figurge 5B
pNG378	pNG255 derivative, carrying [PSc TDH3-su9-ILV3ĭĭ2ĭĭ5-TSc ADH1+PSc TDH3-su9-ADHAĭĭARO10-TSc ADH2]	Figurge 5B
pNG379	pNG255 derivative, carrying [PSc TDH3-su9-ILV3ĭĭ5ĭĭ2-TSc ADH1+PSc TDH3-su9-ADHAĭĭARO10-TSc ADH2]	Figurge 5B

## Sheet: Gene Sequences
Genes	Sequences
su9.1	ATGGCATCTACTAGAGTTTTGGCTTCAAGATTAGCTTCTCAGATGGCTGCTTCCGCTAAGGTAGCAAGACCAGCTGTTCGTGTTGCTCAAGTTTCTAAGAGAACAATTCAAACAGGATCTCCTTTACAAACATTAAAAAGAACTCAAATGACTTCTAT AGTTAATGCTACTACAAGACAAGCTTTTCAAAAAAGGGCTTATTCTTCT	su9 for HDK
su9.2	ATGGCTTCCACTCGTGTCCTGGCCTCTCGCCTGGCCTCGCAGATGGCTGCTTCCGCCAAAGTTGCCCGCCCTGCTGTCCGCGTTGCTCAGGTGAGCAAGCGCACCATCCAGACTGGCTCGCCCCTCCAGACCCTCAAGCGCACCCAGATGACTTCCAT CGTCAACGCCACCACCCGCCAAGCTTTCCAGAAGCGCGCCTACTCTTCG	su9 for ENB
su9.3	ATGGCCTCCACTAGAGTCCTCGCCTCTCGGCTGGCCTCCCAGATGGCCGCTTCCGCCAAGGTAGCCCGCCCTGCTGTCCGCGTTGCCCAGGTCAGCAAGCGCACCATCCAAACTGGCTCCCCCCTCCAGACCCTCAAGCGTACCCAGATGACCTCCAT CGTCAACGCCACCACTCGCCAGGCTTTCCAGAAGCGCGCCTACTCTTCC	su9 for US
su9.4	ATGGCCTCCACTCGTGTCCTCGCCTCTCGCCTCGCCTCCCAGATGGCTGCTTCCGCCAAGGTAGCCCGCCCTGCTGTCCGCGTTGCTCAGGTGAGCAAGCGCACCATCCAGACTGGCTCCCCTCTCCAGACCCTCAAGCGCACCCAGATGACATCCAT CGTCAACGCCACCACCCGCCAGGCCTTCCAGAAGCGCGCCTACTCTTCC	su9 for JVW, vioDC, ARO10/ADHA
su9.5	ATGGCCTCGACTCGTGTCCTCGCCTCTCGCCTGGCCTCGCAGATGGCTGCTTCCGCCAAGGTTGCTCGCCCTGCTGTCCGCGTTGCTCAGGTCAGCAAACGCACCATCCAGACTGGCTCCCCCCTCCAGACTCTCAAGCGCACCCAGATGACCTCCAT CGTGAACGCCACCACCCGCCAGGCTTTCCAGAAGCGTGCCTACTCTTCC	su9 for FMY, vioABE, ILV235
su9.6	ATGGCCTCGACTCGTGTCCTCGCGTCTCGCCTGGCCTCCCAGATGGCTGCTTCGGCCAAGGTTGCCCGCCCTGCCGTCCGCGTTGCTCAGGTCAGCAAGCGCACTATCCAGACTGGCTCCCCCCTCCAGACCCTCAAACGCACCCAGATGACCTCCAT CGTGAACGCCACCACCCGCCAGGCCTTCCAGAAGCGCGCCTACTCGTCC	su9 for MBP-TEV
Sc nifH	ATGACTATGAGACAATGTGCTATTTATGGTAAAGGTGGAATTGGAAAATCTACTACAACACAGAATTTAGTGGCTGCCCTTGCCGAAATGGGTAAAAAGGTTATGATTGTCGGATGTGACCCTAAAGCTGACAGTACTAGGCTGATACTACACGCAAA AGCACAAAATACCATTATGGAGATGGCTGCAGAAGTTGGTTCAGTCGAGGACTTGGAATTGGAGGACGTTTTGCAGATTGGTTATGGAGACGTAAGATGTGCTGAAAGTGGTGGTCCAGAACCAGGTGTTGGTTGCGCAGGTAGAGGTGTTATAACTG CAATTAATTTTTTGGAGGAAGAAGGTGCATACGAGGACGATTTGGACTTCGTGTTTTACGACGTCCTTGGCGATGTGGTTT…
Sc nifD	ATGATGACCAATGCTACTGGCGAAAGAAACCTGGCATTGATTCAAGAGGTTTTGGAGGTATTTCCAGAGACTGCAAGAAAGGAAAGAAGGAAACACATGATGGTTTCCGATCCAAAGATGAAAAGTGTAGGTAAGTGCATTATTTCTAATAGAAAGTC TCAACCTGGCGTTATGACGGTAAGAGGTTGTGCTTATGCCGGCTCTAAAGGTGTTGTTTTTGGACCAATTAAGGACATGGCTCATATATCTCACGGCCCTGCTGGCTGCGGTCAATATTCCAGGGCCGAGAGAAGAAACCAATATACAGGCGTCTCAG GTGTAGATTCTTTCGGTACTCTAAATTTCACTTCAGATTTCCAAGAAAGAGATATAGTTTTTGGAGGTGATAAAAAGTTGT…
Sc nifK	ATGTCTCAGACTATCGACAAAATAAATTCTTGTTATCCATTATTCGAACAAGATGAATACCAAGAGCTATTTAGAAATAAAAGGCAATTGGAAGAAGCCCATGATGCTCAAAGAGTGCAAGAAGTGTTTGCTTGGACTACAACAGCAGAATATGAAGC CTTAAATTTCAGAAGAGAGGCTTTAACTGTTGACCCTGCTAAGGCTTGCCAACCATTGGGCGCAGTCTTGTGCTCTTTAGGCTTTGCAAACACCCTGCCTTATGTCCACGGTTCACAGGGTTGCGTCGCTTACTTTAGAACGTACTTCAATAGACATT TCAAGGAACCTATTGCATGTGTATCAGACAGTATGACTGAAGATGCTGCAGTGTTTGGCGGTAACAATAATATGAATTTAG…
Sc nifE	ATGAAGGGTAATGAGATTCTTGCCTTATTAGATGAACCTGCCTGCGAACACAACCATAAACAAAAGTCAGGTTGTTCGGCACCAAAGCCCGGTGCCACTGCCGCCGGTTGTGCTTTCGACGGTGCTCAGATCACACTTCTTCCCATTGCAGATGTAGC CCATTTGGTCCACGGTCCCATCGGATGTGCTGGTTCTTCATGGGACAACAGAGGTTCTGCTTCCTCGGGCCCAACTTTAAATAGACTTGGATTTACAACAGATCTTAATGAACAAGACGTTATTATGGGTAGAGGTGAAAGAAGATTGTTTCACGCAG TTAGACACATTGTTACTAGATACCATCCAGCAGCAGTTTTTATATATAACACATGTGTGCCAGCTATGGAGGGTGATGATT…
Sc nifN~B	ATGGCCGATATTTTTAGAACTGACAAGCCATTGGCCGTATCTCCAATCAAGACCGGACAACCATTGGGCGCCATCTTAGCTTCCTTAGGCATAGAACATTCTATTCCTTTGGTTCATGGTGCTCAGGGATGTTCTGCATTTGCAAAAGTTTTTTTTAT ACAGCACTTTCACGACCCAGTTCCACTTCAATCGACAGCAATGGACCCTACGTCCACTATCATGGGTGCAGATGGAAATATCTTTACAGCATTAGATACCTTGTGCCAAAGAAACAACCCACAAGCCATCGTATTGCTAAGTACTGGCTTAAGTGAAG CCCAAGGTTCCGACATATCAAGAGTAGTCAGACAATTCAGGGAAGAATACCCTAGGCACAAGGGTGTAGCTATTTTGACTG…	The underlined sequence is the coding sequences for the 3×GGGGS linker
Sc nifU	ATGTGGAATTACTCTGAAAAGGTAAAAGACCATTTTTTCAATCCCAGGAACGCTAGAGTAGTAGATAATGCCAACGCAGTTGGTGATGTAGGTTCATTGTCATGTGGCGATGCTTTGAGATTAATGTTGAGAGTCGATCCACAATCTGAAATAATAGA AGAAGCTGGTTTCCAAACATTTGGTTGTGGCTCAGCTATTGCTTCTTCCTCCGCTTTGACAGAATTAATTATCGGACACACACTAGCCGAAGCCGGACAGATAACAAATCAACAGATTGCTGATTACTTAGATGGATTGCCACCTGAAAAAATGCATT GTTCTGTAATGGGACAAGAAGCCCTAAGAGCTGCCATCGCTAATTTCAGAGGCGAATCATTAGAAGAAGAGCATGACGAAG…
Sc nifS	ATGAAACAGGTTTACCTAGACAACAATGCAACAACAAGGTTGGACCCTATGGTTCTTGAAGCCATGATGCCATTTTTGACAGACTTTTATGGTAACCCATCTTCTATACACGATTTTGGTATTCCTGCCCAGGCCGCCCTGGAAAGAGCCCATCAACA GGCTGCTGCATTGCTAGGCGCAGAATACCCAAGTGAAATAATCTTCACTTCTTGCGCTACTGAAGCTACAGCAACTGCTATCGCCTCAGCCATTGCCTTGTTACCTGAAAGAAGAGAAATCATCACTTCGGTCGTGGAACACCCTGCTACATTAGCCG CATGCGAACACATGGAGAGAGAGGGTTACAGAATACACAGAATTGCAGTTGATGGTGAAGGAGCTTTAGACATGGCTCAGT…
Sc nifJ	ATGTCTGGTAAAATGAAAACAATGGATGGTAATGCTGCTGCTGCTTGGATTTCTTATGCTTTTACTGAAGTTGCTGCAATCTATCCAATTACACCATCTACTCCAATGGCTGAAAATGTTGATGAATGGGCTGCACAAGGTAAAAAGAATTTGTTTGG TCAACCAGTTAGATTGATGGAAATGCAATCAGAAGCTGGTGCTGCTGGTGCAGTTCATGGTGCTTTACAAGCTGGTGCATTGACTACAACTTATACTGCATCTCAAGGTTTGTTATTGATGATCCCAAACATGTACAAGATCGCTGGTGAATTGTTGC CAGGTGTTTTTCATGTTTCAGCTAGAGCATTGGCTACAAATTCTTTGAACATCTTCGGTGACCATCAAGATGTTATGGCTG…
Sc nifV	ATGGAAAGGGTCTTAATTAATGACACTACATTGCGTGATGGTGAACAGTCTCCAGGAGTCGCATTTAGAACGAGCGAGAAGGTAGCCATCGCTGAGGCTTTATATGCTGCCGGTATAACCGCAATGGAAGTTGGCACACCTGCAATGGGAGATGAAGA AATAGCTAGGATACAGCTTGTTAGAAGGCAACTACCTGACGCTACCCTAATGACTTGGTGTAGAATGAACGCCCTGGAGATAAGACAGTCTGCAGACTTAGGAATAGATTGGGTTGACATTTCCATCCCAGCTTCAGATAAGTTGCGTCAATACAAGT TGAGAGAACCTTTGGCAGTTTTGCTGGAGAGATTAGCAATGTTTATTCATTTAGCCCATACACTGGGCTTAAAGGTCTGTA…
Sc nifW	ATGATGGAATGGTTCTACCAAATCCCAGGTGTTGATGAATTGAGATCTGCTGAATCTTTCTTTCAATTTTTCGCAGTTCCATACCAACCAGAATTGTTAGGTAGATGTTCTTTGCCAGTTTTGGCTACATTCCATAGAAAGTTGAGAGCAGAAGTTCC ATTGCAAAACAGATTGGAAGATAACGATAGAGCACCATGGTTGTTAGCTAGAAGATTGTTAGCAGAATCTTACCAACAACAATTCCAAGAATCAGGTACTTAA
Sc nifF	ATGGCAAACATCGGTATTTTCTTTGGTACTGATACAGGTAAAACTAGAAAGATCGCTAAGATGATCCATAAGCAATTGGGTGAATTGGCTGATGCACCAGTTAACATCAACAGAACTACATTAGATGATTTCATGGCATACCCAGTTTTGTTGTTGGG TACTCCAACATTGGGTGACGGTCAATTACCAGGTTTGGAAGCTGGTTGTGAATCTGAATCATGGTCTGAGTTTATTTCAGGTTTAGATGATGCATCTTTGAAGGGTAAAACAGTTGCTTTGTTTGGTTTGGGTGACCAAAGAGGTTATCCAGATAATT TTGTTTCTGGTATGAGGCCATTGTTTGATGCTTTGTCAGCAAGAGGTGCTCAAATGATTGGTTCTTGGCCAAATGAAGGTT…
Sc nifM	ATGAACCCTTGGCAGAGATTTGCTAGACAAAGGTTGGCTCGTTCGAGATGGAATCGTGACCCAGCAGCTTTGGACCCAGCAGATACACCAGCATTCGAGCAAGCATGGCAACGTCAGTGTCATATGGAACAAACGATTGTTGCTAGGGTTCCTGAAGG AGATATACCTGCAGCATTGTTGGAAAATATTGCTGCATCTCTAGCAATTTGGTTAGATGAAGGAGATTTCGCTCCTCCAGAGAGAGCCGCCATTGTAAGACATCATGCTAGACTAGAACTAGCTTTCGCCGATATTGCTAGACAAGCTCCCCAGCCTG ATTTGTCTACAGTTCAAGCCTGGTATTTGAGACACCAGACACAGTTTATGAGGCCTGAACAGAGACTGACCAGGCACCTTT…
Sc nifY	ATGTCAGACAATGATACATTGTTTTGGAGAATGTTGGCTCTGTTTCAATCCTTACCTGATTTGCAGCCAGCTCAAATTGTTGACTGGCTAGCACAGGAAAGTGGTGAGACATTGACGCCAGAAAGATTAGCTACCTTAACACAGCCCCAGTTAGCTGC ATCGTTTCCTTCTGCCACAGCCGTTATGTCCCCAGCCAGATGGTCAAGAGTTATGGCAAGTCTACAAGGTGCTCTGCCTGCCCACTTAAGAATCGTGAGGCCAGCTCAAAGAACACCACAATTATTAGCCGCATTTTGCTCTCAAGATGGTTTGGTTA TTAACGGTCATTTTGGACAAGGTAGATTGTTTTTTATTTATGCATTCGACGAACAGGGCGGTTGGCTTTACGATCTAAGAA…	Underlined sequeces: coding sequences for Myc-Tag
Sc vioA	ATGAAACATTCTTCCGATATCTGCATTGTTGGTGCTGGTATTTCTGGTTTGACGTGCGCAAGCCATCTGCTGGACAGCCCGGCATGCCGTGGTCTGAGCCTGCGTATCTTTGACATGCAGCAAGAAGCCGGTGGCCGTATCCGCAGCAAAATGCTGGA TGGTAAGGCAAGCATTGAACTGGGCGCAGGTCGCTACTCCCCTCAGTTGCACCCGCATTTCCAAAGCGCAATGCAGCACTATAGCCAAAAGAGCGAAGTCTATCCGTTCACCCAGTTGAAGTTCAAATCTCACGTGCAGCAAAAGCTGAAGCGCGCCA TGAATGAACTGTCCCCGCGTCTGAAAGAGCATGGTAAAGAGAGCTTTTTGCAGTTTGTCAGCCGTTATCAAGGTCACGATA…
Sc vioB	ATGAGCATTCTGGATTTCCCGCGTATCCACTTCCGTGGCTGGGCCCGTGTCAATGCGCCGACCGCGAACCGCGATCCGCACGGCCACATCGATATGGCCAGCAATACCGTGGCGATGGCGGGTGAGCCGTTCGACCTGGCACGCCATCCTACGGAGTT CCACCGTCACCTGCGCTCCCTGGGTCCGCGCTTCGGCTTGGATGGTCGTGCTGACCCGGAAGGCCCGTTCAGCCTGGCCGAGGGCTACAACGCTGCCGGTAACAACCACTTTTCGTGGGAGAGCGCAACCGTTAGCCACGTGCAATGGGATGGCGGTG AGGCGGATCGTGGTGACGGTCTGGTCGGTGCTCGTTTGGCACTGTGGGGTCACTACAATGATTATCTGCGTACCACCTTCA…
Sc vioE	ATGCATCATCATCATCATCACAGCAGCGGCGAGAACCGTGAGCCACCACTGTTGCCAGCCCGTTGGAGCAGCGCCTATGTCTCTTATTGGAGCCCGATGCTGCCGGATGACCAGCTGACCAGCGGCTATTGCTGGTTCGACTATGAACGTGACATCTG TCGTATTGACGGCCTGTTCAATCCGTGGAGCGAGCGTGATACTGGTTATCGCCTGTGGATGTCGGAGGTTGGTAATGCGGCCAGCGGCCGTACCTGGAAACAAAAAGTCGCCTATGGTCGTGAGCGTACCGCCCTGGGTGAACAGCTGTGTGAGCGTC CGCTGGATGATGAGACTGGCCCTTTTGCCGAATTGTTCCTGCCACGCGATGTCCTGCGCCGTCTGGGTGCCCGTCACATTG…	Underlined sequeces: coding sequences for His-Tag
Sc vioD	ATGAAGATTCTGGTCATTGGTGCTGGTCCAGCTGGTCTGGTTTTCGCATCCCAACTGAAGCAGGCACGCCCTTTGTGGGCCATTGACATCGTGGAGAAGAATGACGAGCAAGAAGTGCTGGGCTGGGGTGTCGTGCTGCCTGGCCGTCCGGGTCAGCA CCCGGCGAACCCGCTGTCCTATCTGGATGCACCGGAGCGTCTGAATCCGCAATTTCTGGAGGACTTCAAACTGGTGCATCATAATGAGCCGTCCTTGATGTCCACGGGCGTTTTGTTGTGCGGCGTGGAGCGTCGCGGTCTGGTTCACGCGCTGCGCG ATAAGTGCCGCAGCCAAGGCATTGCTATTCGTTTCGAAAGCCCGTTGCTGGAACACGGTGAGCTGCCGCTGGCGGACTATG…
Sc vioC	ATGTACCCATACGACGTACCAGATTACGCTAGCAGCGGCAAACGTGCGATTATCGTTGGTGGCGGCCTGGCGGGTGGCCTGACCGCGATCTACCTGGCGAAGCGTGGCTACGAAGTGCACGTCGTGGAGAAGCGTGGTGATCCTCTGCGCGATCTGAG CTCTTACGTGGACGTTGTTAGCAGCCGTGCGATCGGCGTGAGCATGACCGTTCGTGGTATCAAGAGCGTTTTGGCTGCGGGCATTCCGCGTGCAGAGCTGGATGCGTGTGGCGAACCGATCGTGGCAATGGCTTTCTCCGTGGGTGGTCAGTATCGCA TGCGCGAACTGAAGCCGTTGGAGGATTTCCGTCCGCTGAGCTTGAACCGTGCGGCGTTTCAAAAGCTGCTGAACAAATACG…	Underlined sequeces: coding sequences for HA-Tag
Sc ILV2	ATGGGTTTAACTGGTGGTCAAATATTTAACGAAATGATGTCCAGACAAAACGTTGATACTGTATTTGGTTATCCAGGTGGTGCTATCCTACCTGTTTACGATGCCATTCATAACAGTGATAAATTCAACTTCGTTCTTCCAAAACACGAACAAGGTGC CGGTCACATGGCAGAAGGCTACGCCAGAGCTTCTGGTAAACCAGGTGTTGTCTTGGTTACTTCTGGGCCAGGTGCCACCAATGTCGTTACTCCAATGGCAGATGCCTTTGCAGACGGGATTCCAATGGTTGTCTTTACAGGGCAAGTCCCAACTAGTG CTATCGGTACTGATGCTTTCCAAGAGGCTGACGTCGTTGGTATTTCTAGATCTTGTACGAAATGGAATGTCATGGTCAAGT…
Sc ILV3	ATGAAGAAGCTCAACAAGTACTCGTATATCATCACTGAACCTAAGGGCCAAGGTGCGTCCCAGGCCATGCTTTATGCCACCGGTTTCAAGAAGGAAGATTTCAAGAAGCCTCAAGTCGGGGTTGGTTCCTGTTGGTGGTCCGGTAACCCATGTAACAT GCATCTATTGGACTTGAATAACAGATGTTCTCAATCCATTGAAAAAGCGGGTTTGAAAGCTATGCAGTTCAACACCATCGGTGTTTCAGACGGTATCTCTATGGGTACTAAAGGTATGAGATACTCGTTACAAAGTAGAGAAATCATTGCAGACTCCT TTGAAACCATCATGATGGCACAACACTACGATGCTAACATCGCCATCCCATCATGTGACAAAAACATGCCCGGTGTCATGA…	Underlined sequeces: coding sequences for HA-Tag
Sc ILV5	ATGTTGAAGCAAATCAACTTCGGTGGTACTGTTGAAACCGTCTACGAAAGAGCTGACTGGCCAAGAGAAAAGTTGTTGGACTACTTCAAGAACGACACTTTTGCTTTGATCGGTTACGGTTCCCAAGGTTACGGTCAAGGTTTGAACTTGAGAGACAA CGGTTTGAACGTTATCATTGGTGTCCGTAAAGATGGTGCTTCTTGGAAGGCTGCCATCGAAGATGGTTGGGTTCCAGGCAAGAACTTGTTCACTGTTGAAGATGCTATCAAGAGAGGTAGTTACGTTATGAACTTGTTGTCCGATGCCGCTCAATCAG AAACCTGGCCTGCTATCAAGCCATTGTTGACCAAGGGTAAGACTTTGTACTTCTCCCACGGTTTCTCCCCAGTGTTCAAGG…
Sc ARO10	ATGGCACCTGTTACAATTGAAAAGTTCGTAAATCAAGAAGAACGACACCTTGTTTCCAACCGATCAGCAACAATTCCGTTTGGTGAATACATATTTAAAAGATTGTTGTCCATCGATACGAAATCAGTTTTCGGTGTTCCTGGTGACTTCAACTTATC TCTATTAGAATATCTCTATTCACCTAGTGTTGAATCAGCTGGCCTAAGATGGGTCGGCACGTGTAATGAACTGAACGCCGCTTATGCGGCCGACGGATATTCCCGTTACTCTAATAAGATTGGCTGTTTAATAACCACGTATGGCGTTGGTGAATTAA GCGCCTTGAACGGTATAGCCGGTTCGTTCGCTGAAAATGTCAAAGTTTTGCACATTGTTGGTGTGGCCAAGTCCATAGATT…
Sc ADHA	ATGAAAGCAGCAGTGGTCCGTCACAACCCTGATGGATATGCCGATCTGGTGGAAAAGGAACTGCGTGCGATAAAACCTAACGAGGCGCTACTAGACATGGAGTATTGTGGAGTATGCCACACTGACTTGCACGTAGCGGCTGGTGATTTTGGAAATAA AGCCGGAACGGTGCTGGGTCATGAGGGGATTGGTATTGTGAAAGAAATTGGGGCCGATGTCTCATCTTTGCAGGTCGGTGATAGAGTCTCCGTCGCTTGGTTTTTTGAAGGCTGTGGACATTGTGAGTATTGCGTTTCCGGGAACGAGACGTTTTGCC GTGAGGTGAAGAATGCTGGCTACTCTGTTGATGGAGGCATGGCGGAAGAGGCTATCGTAGTTGCGGATTATGCGGTCAAGG…	Underlined sequeces: coding sequences for His-Tag
Ec nifH	ATGACCATGCGTCAATGCGCTATTTACGGTAAAGGCGGTATCGGTAAATCCACCACCACGCAGAACCTCGTCGCCGCGCTGGCGGAGATGGGTAAGAAAGTGATGATCGTCGGCTGCGATCCGAAGGCGGACTCCACCCGTCTGATTCTGCACGCCAAAGCACAGAACACCATTATGGAGATGGCCGCGGAAGTCGGCTCGGTCGAGGACCTCGAACTCGAGGACGTGCTGCAAATTGGCTACGGCGATGTGCGCTGCGCGGAATCCGGCGGCCCGGAGCCAGGCGTCGGCTGCGCGGGACGCGGCGTGATCACGGCGATCAACTTTCTTGAAGAAGAAGGCGCCTACGAGGACGATCTCGATTTCGTGTTCTATGACGTGCTCGGCGACGTGGTCTGC…
Ec nifD	ATGATGACCAACGCAACGGGCGAACGTAATCTGGCGCTGATCCAGGAAGTCCTGGAGGTGTTCCCGGAAACCGCGCGAAAAGAGCGCAGAAAGCACATGATGGTCAGCGATCCGGAAATGGAGAGCGTCGGCAAGTGCATTATCTCTAACCGCAAATCACAACCCGGCGTAATGACCGTACGCGGCTGCGCCTACGCCGGTTCCAAAGGGGTGGTATTTGGGCCGATTAAGGATATGGCCCATATTTCGCACGGACCGGTCGGCTGCGGCCAGTATTCCCGCGCCGGACGACGAAACCAGTACACCGGAGTCAGCGGCGTCGATAGCTTCGGCACGCTGAACTTCACCTCTGATTTTCAGGAGCGCGACATCGTGTTCGGCGGCGATAAAAAGCTCAGC…
Ec nifK	ATGAGCCAAACGATTGATAAAATTAATAGCTGTTATCCGCTATTCGAACAGGATGAATACCAGGAGCTGTTCCGCAATAAGCGGCAGCTGGAAGAGGCGCACGATGCGCAGCGCGTGCAGGAGGTCTTTGCCTGGACCACCACCGCCGAGTATGAAGCGCTGAATTTCCAGCGCGAGGCGCTGACCGTTGACCCGGCGAAAGCCTGCCAGCCGCTTGGCGCGGTGCTTTGCTCGCTGGGATTTGCCAACACCCTGCCGTATGTGCACGGCTCTCAGGGGTGCGTGGCCTACTTTCGCACCTATTTTAACCGCCATTTCAAAGAGCCGATCGCCTGCGTCTCCGACTCGATGACCGAAGATGCGGCGGTGTTCGGCGGCAACAACAATATGAACCTGGGC…
Ec nifE	ATGAAGGGAAATGAAATTCTGGCGCTGCTGGATGAACCGGCCTGTGAACACAACCATAAACAAAAATCCGGCTGCAGCGCGCCCAAACCCGGCGCCACCGCCGGCGGCTGCGCGTTCGACGGCGCGCAGATAACCCTGCTGCCCATCGCCGACGTGGCGCATCTGGTCCACGGCCCCATCGGCTGCGCCGGAAGCTCATGGGATAACCGCGGCAGCGCCAGCTCCGGCCCCACCCTTAATCGGCTCGGGTTCACCACCGATCTCAACGAACAGGACGTGATTATGGGCCGCGGCGAACGCCGCTTGTTTCACGCCGTGCGCCATATCGTCACCCGCTATCATCCGGCGGCGGTCTTTATCTACAACACCTGCGTACCGGCCATGGAGGGCGATGACCTG…
Ec nifN~B	ATGGCAGACATTTTCCGCACCGATAAGCCGCTGGCGGTCAGCCCCATCAAAACCGGCCAGCCGCTCGGCGCAATCCTCGCCAGCCTCGGGATCGAACACAGCATCCCTCTGGTCCACGGCGCGCAGGGGTGCAGCGCCTTCGCCAAAGTCTTTTTTATTCAACATTTCCACGACCCGGTTCCCCTGCAGTCGACGGCGATGGACCCCACGTCGACGATTATGGGCGCGGACGGCAATATTTTTACCGCCCTGGATACCCTCTGCCAGCGCAACAATCCGCAGGCTATCGTACTGCTCAGCACCGGGCTGTCGGAGGCCCAGGGCAGCGATATTTCCCGCGTGGTTCGCCAGTTTCGCGAAGAGTATCCCCGGCATAAGGGGGTGGCGATATTGACGGTT…
Ec nifU	ATGTGGAATTACTCCGAGAAAGTAAAAGACCATTTTTTTAACCCCCGCAATGCGCGCGTGGTGGACAACGCCAACGCGGTAGGCGACGTCGGTTCGTTAAGCTGCGGCGACGCCCTGCGCCTGATGCTGCGCGTCGACCCGCAAAGCGAAATCATTGAGGAGGCGGGCTTCCAGACCTTCGGCTGCGGCAGCGCCATCGCCTCCTCCTCCGCGCTGACGGAGCTGATTATCGGCCATACCCTCGCCGAAGCCGGGCAGATAACCAATCAGCAGATTGCCGATTATCTCGACGGACTGCCGCCGGAGAAAATGCACTGCTCGGTGATGGGCCAGGAGGCCCTGCGCGCGGCCATCGCCAACTTTCGCGGCGAAAGCCTTGAAGAGGAGCACGACGAGGGC…
Ec nifS	ATGAAACAGGTTTATCTCGATAACAACGCCACCACCCGTCTGGACCCGATGGTCCTGGAAGCGATGATGCCCTTTTTGACCGATTTTTACGGCAACCCCTCGTCGATACACGATTTTGGCATTCCGGCCCAGGCGGCTCTGGAACGCGCGCATCAGCAGGCTGCGGCGCTGCTGGGCGCGGAGTATCCCAGCGAGATCATCTTTACCTCCTGCGCCACCGAAGCCACCGCCACCGCCATCGCCTCGGCGATCGCCCTGCTGCCTGAGCGTCGCGAAATCATCACCAGCGTGGTCGAACATCCGGCGACGCTGGCGGCCTGCGAGCACCTGGAGCGCCAGGGCTACCGGATTCATCGCATCGCGGTGGATAGCGAGGGGGCGCTGGACATGGCGCAGTTC…
Ec nifJ	ATGTCCGGAAAAATGAAAACAATGGATGGCAACGCCGCGGCGGCCTGGATCTCTTATGCCTTTACCGAGGTCGCGGCGATTTACCCCATAACCCCCTCCACGCCGATGGCGGAAAACGTCGACGAGTGGGCGGCGCAGGGGAAAAAGAACCTTTTTGGCCAGCCGGTGCGCTTAATGGAGATGCAGTCGGAGGCCGGCGCGGCAGGCGCGGTCCACGGCGCGCTGCAGGCCGGGGCGCTCACCACCACCTATACGGCCTCCCAGGGGCTGCTGCTGATGATCCCCAACATGTACAAAATCGCCGGTGAACTGCTGCCGGGCGTCTTTCACGTCAGCGCCCGGGCGCTGGCGACCAATTCGCTGAATATTTTTGGCGATCACCAGGATGTGATGGCGGTC…
Ec nifV	ATGGAACGCGTGCTGATTAACGATACCACCCTGCGCGACGGCGAGCAGAGCCCCGGCGTCGCCTTTCGCACCAGCGAAAAGGTCGCCATTGCCGAGGCGCTTTACGCCGCAGGAATAACGGCGATGGAGGTCGGCACCCCGGCGATGGGCGACGAGGAGATCGCGCGGATCCAGCTGGTGCGTCGCCAGCTGCCCGACGCGACCCTGATGACCTGGTGTCGGATGAACGCGCTGGAGATCCGCCAGAGCGCCGATCTGGGCATCGACTGGGTGGATATCTCGATTCCGGCTTCGGATAAGCTGCGGCAGTACAAACTGCGCGAGCCGCTGGCGGTGCTGCTGGAGCGGCTGGCGATGTTTATCCATCTTGCGCATACCCTCGGCCTGAAGGTATGCATC…
Ec nifW	ATGATGGAGTGGTTTTATCAAATTCCCGGCGTGGACGAACTTCGCTCCGCCGAATCTTTTTTTCAGTTTTTCGCCGTCCCCTATCAGCCCGAGCTGCTTGGCCGCTGCAGCCTGCCGGTGCTGGCAACGTTTCATCGCAAACTCCGCGCGGAGGTGCCGCTGCAAAACCGGCTCGAGGATAACGACCGCGCGCCCTGGCTGCTGGCGCGCAGACTGCTCGCGGAGAGCTATCAGCAACAGTTTCAGGAGAGCGGAACATAA
Ec nifF	ATGGCGAACATTGGTATTTTCTTTGGCACCGATACCGGTAAAACCCGCAAAATCGCGAAAATGATCCATAAGCAACTGGGCGAGCTGGCGGATGCCCCGGTCAACATTAACCGCACGACGCTGGACGACTTTATGGCCTATCCGGTGCTGCTGCTGGGCACGCCGACGCTCGGCGACGGCCAGCTGCCGGGGCTGGAGGCCGGATGCGAAAGCGAGTCATGGAGCGAATTTATCAGCGGCCTCGACGACGCCAGCCTGAAAGGGAAAACCGTGGCGCTGTTCGGCCTCGGCGATCAGAGAGGCTATCCGGACAACTTCGTCAGCGGGATGCGCCCGCTGTTCGACGCCCTGAGCGCGCGCGGCGCGCAGATGATTGGCAGCTGGCCAAATGAGGGTTAT…
Ec nifM	ATGAACCCGTGGCAACGTTTTGCCCGGCAGCGGCTGGCGCGCAGCCGCTGGAATCGCGATCCGGCGGCCCTGGATCCGGCCGATACGCCGGCTTTTGAACAGGCCTGGCAACGCCAGTGCCATATGGAGCAGACGATCGTCGCGCGGGTCCCTGAAGGCGATATTCCGGCGGCGTTGCTGGAGAATATCGCTGCCTCCCTTGCCATCTGGCTCGACGAGGGGGATTTTGCGCCGCCCGAGCGCGCTGCCATCGTGCGCCATCACGCCCGGCTGGAACTCGCCTTCGCCGATATCGCCCGCCAGGCGCCGCAGCCGGATCTCTCCACGGTACAGGCATGGTATCTGCGCCACCAGACGCAGTTTATGCGCCCGGAACAGCGTCTGACCCGCCATTTACTG…
Ec nifY	ATGTCCGACAACGATACCCTATTCTGGCGTATGCTGGCGCTGTTTCAGTCTCTGCCGGACCTACAGCCGGCGCAAATCGTCGACTGGCTGGCGCAGGAGAGCGGCGAGACGCTGACGCCAGAGCGTCTGGCGACCCTGACCCAGCCGCAGCTGGCCGCCAGCTTTCCCTCCGCGACGGCGGTGATGTCCCCCGCTCGCTGGTCGCGGGTGATGGCGAGCCTGCAGGGCGCGCTGCCCGCCCATTTACGCATCGTTCGCCCTGCCCAGCGCACGCCGCAGCTGCTGGCGGCATTTTGCTCCCAGGATGGGCTGGTGATTAACGGCCATTTCGGCCAGGGACGACTGTTTTTTATCTACGCGTTCGATGAACAAGGCGGCTGGTTGTACGATCTGCGCCGC…	Underlined sequeces: coding sequences for Myc-Tag
Su9	MASTRVLASRLASQMAASAKVARPAVRVAQVSKRTIQTGSPLQTLKRTQMTSIVNATTRQAFQKRAYSS
Su9.30	SPLQTLKRTQMTSIVNATTRQAFQKRAYSS
Su9.25	LKRTQMTSIVNATTRQAFQKRAYSS
Su9.20	MTSIVNATTRQAFQKRAYSS
Su9.15	NATTRQAFQKRAYSS
Su9.11	RQAFQKRAYSS
Su9.11H	RQAFQKRAFHT
Su9.11S	RQAFQKRAFST
S8K	RGKRAFHT
S9K	RGGKRAFHT
S10K	RGGGKRAFHT
S8	RGRRAFHT
S9	RGGRRAFHT
S10	RGGGRRAFHT
S10S	RGGGRRAFST
NifH	MTMRQCAIYGKGGIGKSTTTQNLVAALAEMGKKVMIVGCDPKADSTRLILHAKAQNTIMEMAAEVGSVEDLELEDVLQIGYGDVRCAESGGPEPGVGCAGRGVITAINFLEEEGAYEDDLDFVFYDVLGDVVCGGFAMPIRENKAQEIYIVCSGEMMAMYAANNISKGIVKYAKSGKVRLGGLICNSRQTDREDELIIALAEKLGTQMIHFVPRDNIVQRAEIRRMTVIEYDPACKQANEYRTLAQKIVNNTMKVVPTPCTMDELESLLMEFGIMEEEDTSIIGKTAAEENAA
NifD	MMTNATGERNLALIQEVLEVFPETARKERRKHMMVSDPKMKSVGKCIISNRKSQPGVMTVRGCAYAGSKGVVFGPIKDMAHISHGPAGCGQYSRAERRNQYTGVSGVDSFGTLNFTSDFQERDIVFGGDKKLSKLIEEMELLFPLTKGITIQSECPVGLIGDDISAVANASSKALDKPVIPVRCEGFRGVSQSLGHHIANDVVRDWILNNREGQPFETTPYDVAIIGDYNIGGDAWASRILLEEMGLRVVAQWSGDGTLVEMENTPFVKLNLVHCYRSMNYIARHMEEKHQIPWMEYNFFGPTKIAESLRKIADQFDDTIRANAEAVIARYEGQMAAIIAKYRPRLEGRKVLLYIGGLRPRHVIGAYEDLGMEIIAAGYEFAHNDDYDRTLPDLKEGTL…
NifK	MSQTIDKINSCYPLFEQDEYQELFRNKRQLEEAHDAQRVQEVFAWTTTAEYEALNFRREALTVDPAKACQPLGAVLCSLGFANTLPYVHGSQGCVAYFRTYFNRHFKEPIACVSDSMTEDAAVFGGNNNMNLGLQNASALYKPEIIAVSTTCMAEVIGDDLQAFIANAKKDGFVDSSIAVPHAHTPSFIGSHVTGWDNMFEGFAKTFTADYQGQPGKLPKLNLVTGFETYLGNFRVLKRMMEQMAVPCSLLSDPSEVLDTPADGHYRMYSGGTTQQEMKEAPDAIDTLLLQPWQLLKSKKVVQEMWNQPATEVAIPLGLAATDELLMTVSQLSGKPIADALTLERGRLVDMMLDSHTWLHGKKFGLYGDPDFVMGLTRFLLELGCEPTVILSHNANKRW…
NifE	MKGNEILALLDEPACEHNHKQKSGCSAPKPGATAAGCAFDGAQITLLPIADVAHLVHGPIGCAGSSWDNRGSASSGPTLNRLGFTTDLNEQDVIMGRGERRLFHAVRHIVTRYHPAAVFIYNTCVPAMEGDDLEAVCQAAQTATGVPVIAIDAAGFYGSKNLGNRPAGDVMVKRVIGQREPAPWPESTLFAPEQRHDIGLIGEFNIAGEFWHIQPLLDELGIRVLGSLSGDGRFAEIQTMHRAQANMLVCSRALINVARALEQRYGTPWFEGSFYGIRATSDALRQLAALLGDDDLRQRTEALIAREEQAAELALQPWREQLRGRKALLYTGGVKSWSVVSALQDLGMTVVATGTRKSTEEDKQRIRELMGEEAVMLEEGNARTLLDVVYRYQADLMIA…
NifN~B	MADIFRTDKPLAVSPIKTGQPLGAILASLGIEHSIPLVHGAQGCSAFAKVFFIQHFHDPVPLQSTAMDPTSTIMGADGNIFTALDTLCQRNNPQAIVLLSTGLSEAQGSDISRVVRQFREEYPRHKGVAILTVNTPDFYGSMENGFSAVLESVIEQWVPPAPRPAQRNRRVNLLVSHLCSPGDIEWLRRCVEAFGLQPIILPDLAQSMDGHLAQGDFSPLTQGGTPLRQIEQMGQSLCSFAIGVSLHRASSLLAPRCRGEVIALPHLMTLERCDAFIHQLAKISGRAVPEWLERQRGQLQDAMIDCHMWLQGQRMAIAAEGDLLAAWCDFANSQGMQPGPLVAPTGHPSLRQLPVERVVPGDLEDLQTLLCAHPADLLVANSHARDLAEQFALPLVRAG…
NifU	MWNYSEKVKDHFFNPRNARVVDNANAVGDVGSLSCGDALRLMLRVDPQSEIIEEAGFQTFGCGSAIASSSALTELIIGHTLAEAGQITNQQIADYLDGLPPEKMHCSVMGQEALRAAIANFRGESLEEEHDEGKLICKCFGVDEGHIRRAVQNNGLTTLAEVINYTKAGGGCTSCHEKIELALAEILAQQPQTTPAVASGKDPHWQSVVDTIAELRPHIQADGGDMALLSVTNHQVTVSLSGSCSGCMMTDMTLAWLQQKLMERTGCYMEVVAA
NifS	MKQVYLDNNATTRLDPMVLEAMMPFLTDFYGNPSSIHDFGIPAQAALERAHQQAAALLGAEYPSEIIFTSCATEATATAIASAIALLPERREIITSVVEHPATLAACEHMEREGYRIHRIAVDGEGALDMAQFRAALSPRVALVSVMWANNETGVLFPIGEMAELAHEQGALFHCDAVQVVGKIPIAVGQTRIDMLSCSAHKFHGPKGVGCLYLRRGTRFRPLLRGGHQEYGRRAGTENICGIVGMGAACELANIHLPGMTHIGQLRNRLEHRLLASVPSVMVMGGGQPAVPGTVNLAFEFIEGEAILLLLNQAGIAASSGSACTSGSLEPSHVMRAMNIPYTAAHGTIRFSLSRYTREKEIDYVVATLPPIIDRLRALSPYWQNGKPRPADAVFTPVYG
NifJ	MSGKMKTMDGNAAAAWISYAFTEVAAIYPITPSTPMAENVDEWAAQGKKNLFGQPVRLMEMQSEAGAAGAVHGALQAGALTTTYTASQGLLLMIPNMYKIAGELLPGVFHVSARALATNSLNIFGDHQDVMAVRQTGCAMLAENNVQQVMDLSAVAHLAAIKGRIPFVNFFDGFRTSHEIQKIEVLEYEQLATLLDRPALDSFRRNALHPDHPVIRGTAQNPDIYFQEREAGNRFYQALPDIVESYMTQISALTGREYHLFNYTGAADAERVIIAMGSVCDTVQEVVDTLNAAGEKVGLLSVHLFRPFSLAHFFAQLPKTVQRIAVLDRTKEPGAQAEPLCLDVKNAFYHHDDAPLIVGGRYALGGKDVLPNDIAAVFDNLNKPLPMDGFTLGIVDDVT…
NifV	MERVLINDTTLRDGEQSPGVAFRTSEKVAIAEALYAAGITAMEVGTPAMGDEEIARIQLVRRQLPDATLMTWCRMNALEIRQSADLGIDWVDISIPASDKLRQYKLREPLAVLLERLAMFIHLAHTLGLKVCIGCEDASRASGQTLRAIAEVAQQCAAARLRYADTVGLLDPFTTAAQISALRDVWSGEIEMHAHNDLGMATANTLAAVSAGATSVNTTVLGLGERAGNAALETVALGLERCLGVETGVHFSALPASCQRVAEAAQRAIDPQQPLVGELVFTHESGVHVAALLRHSESYQSIAPSLMGRSYRLVLGKHSGRQAVNGVFDQMGYHLNAAQINQLLPAIRRFAENWKRSPKDYELVAIYDELCGESALRARG
NifW	MMEWFYQIPGVDELRSAESFFQFFAVPYQPELLGRCSLPVLATFHRKLRAEVPLQNRLEDNDRAPWLLARRLLAESYQQQFQESGT
NifF	MANIGIFFGTDTGKTRKIAKMIHKQLGELADAPVNINRTTLDDFMAYPVLLLGTPTLGDGQLPGLEAGCESESWSEFISGLDDASLKGKTVALFGLGDQRGYPDNFVSGMRPLFDALSARGAQMIGSWPNEGYEFSASSALEGDRFVGLVLDQDNQFDQTEARLASWLEEIKRTVL
NifM	MNPWQRFARQRLARSRWNRDPAALDPADTPAFEQAWQRQCHMEQTIVARVPEGDIPAALLENIAASLAIWLDEGDFAPPERAAIVRHHARLELAFADIARQAPQPDLSTVQAWYLRHQTQFMRPEQRLTRHLLLTVDNDREAVHQRILGLYRQINASRDAFAPLAQRHSHCPSALEEGRLGWISRGLLYPQLETALFSLAENALSLPIASELGWHLLWCEAIRPAAPMEPQQALESARDYLWQQSQQRHQRQWLEQMISRQPGLCG
NifY	MSDNDTLFWRMLALFQSLPDLQPAQIVDWLAQESGETLTPERLATLTQPQLAASFPSATAVMSPARWSRVMASLQGALPAHLRIVRPAQRTPQLLAAFCSQDGLVINGHFGQGRLFFIYAFDEQGGWLYDLRRYPSAPHQQEANEVRARLIEDCQLLFCQEIGGPAAARPIRHRIHPMKAQPGTTIQAQCEAINTLLAGRLPPWLAKRLNRDNPLEERVFEQKLISEEDL

## Sheet: Promoter&Terminator Sequences
Integration site	Sequences
5'-YNRCΔ9	TTCGTGAAACACGTGGGATACCGGTTAGGTAATATTACAGTTTCCTTACACACTTACTAAATACGCAACAGAGCATGTTATTAATCGTATATTTAAGTAATAATAACGTATTGACCATTCCTAAGACTGAAGCAGTACCAAGAAATGGCACTTTTTGT TTATATGACATAGTAAAAGTGTTCATTTGGCAGAAAACAAGGGTATCTGGATACTGCAATCCTCATTAGTTGCGGAGAGCTTTTTTAAAGTTTTATTACTTCGATAATGCTTTCCTCCAGAACTGGGCGCGCACTGAAGCCATAAACTGAGTGGTTGT CCCTGTGTATATTCTACAATCGCCTATTTGAAACTTCTGGGTGATAATATCGATTTAGCGATTGGGTTTCTCCCTTCTGAG…	Homologous arm for integration Upstream
3'-YNRCΔ9	TGCCTACGCAACACTTTAGCTGCTTTTTTTAAGCAGCGGCAGATGAGGATTTAAATAACGCATAACCAAGAATATACCTAATGAAGTGAAGGTATACAGGCTGTTCTATGGACTTGAATAATACTGGCTACCCTGGCGTCCTAATGTCGTTAAGAAAG TAACTTGATATCAGATTAATCACAAACTTGGTCCACAAAATACCACTTATCTCATATAATCTAAATCTGACTAAAGGGTGTAGGCACGGAACTTCGGACCTAGAGGTATTGCTCAATATGTATATTTCTCAATGGTTCATCTAGGTAAGCAAGGCCTT GAATAATATACTTAATCTTGTCTGTTTCGCAACAATTGCTGAGTACAATAATGTTGGAATAAAAATCAACTATCATCTACT…	Homologous arm for integration Downstream
Promoters	Sequences
Sc TDH3	AGGTTCATTATCAATACTGCCATTTCAAAGAATACGTAAATAATTAATAGTAGTGATTTTCCTAACTTTATTTAGTCAAAAAATTAGCCTTTTAATTCTGCTGTAACCCGTACATGCCCAAAATAGGGGGCGGGTTACACAGAATATATAACATCGTA GGTGTCTGGGTGAACAGTTTATTCCTGGCATCCACTAAATATAATGGAGCCCGCTTTTTAAGCTGGCATCCAGAAAAAAAAAGAATCCCAGCACCAAAATATTGTTTTCTTCACCAACCATCAGTTCATAGGTCCATTCTCTTAGCGCAACTACAGAG AACAGGGGCACAAACAGGCAAAAAACGGGCACAACCTCAATGGAGTGATGCAACCTGCCTGGAGTAAATGATGACACAAGG…	Promoter for MBP-TEV, GFP&RFP, vioABE, vioDC, ILV235, ARO10/ADHA Groups
Sc GAL1	AGGTGGGCCCATATTACATGGCATTACCACCATATACATATCCATATCTAATCTTACTTATATGTTGTGGAAATGTAAAGAGCCCCATTATCTTAGCCTAAAAAAACCTTCTCTTTGGAACTTTCAGTAATACGCTTAACTGCTCATTGCTATATTGA AGTACGGATTAGAAGCCGCCGAGCGGGCGACAGCCCTCCGACGGAACACTCTCCTCCGTGCGTCCTCGTCTTGACCGGTCGCGTTCCTGAAACGCAGATGTGCCTCGCGCCGCACTGCTCCGAACAATAAAGATTCTACAATACTAGCTTTTATGGTT ATGAAGAGGAAAAATTGGCAGTAACCTGGCCCCACAAACCTTCAAATTAACGAATCAAATTAACAACCATAGGATGATAAT…	Promoter for nifHDK Group
Sc PGK1	AGGTGGGCCCTCCCTCCTTCTTGAATTGATGTTACCCTCATAAAGCACGTGGCCTCTTATCGAGAAAGAAATTACCGTCGCTCGTGATTTGTTTGCAAAAAGAACAAAACTGAAAAAACCCAGACACGCTCGACTTCCTGTGTTCCTATTGATTGCAG CTTCCAATTTCGTCACACAACAAGGTCCTAGCGACGGCTCACAGGTTTTGTAACAAGCAATCGAAGGTTCTGGAATGGCGGGAAAGGGTTTAGTACCACATGCTATGATGCCCACTGTGATCTCCAGAGCAAAGTTCGTTCGATCGTACTGTTACTCT CTCTCTTTCAAACAGAATTGTCCGAATCGTGTGACAACAACAGCCTGTTCTCACACACTCTTTTCTTCTAACCAAGGGGGT…	Promoter for nifUS Group
Sa GAL1	AGGTTTATTTTTATTTTTGTTTGATTTATCCCTTTCGCTATATTCAAATTATAGTAGAAAGTGTTGTCACCACATTGCAATTCAAGCTATCCTATATTTAAACAATTTCTATTCTTACTTATATGCCATGAAGGATTTCAATAACCCCCAGTATCACT ACCAATAAAGGAAAGCAATATTTAATAGCTTTTACTACTATATGGTTAGCTGCTCACTACTACTTTGCAATGTTGAAGTACGGATTACTTACCGCCGACCGGATGACAGCACTCCGGCGGAATACTCTTTTCCGTGCGTCACCGTCTGCGCCGGTCGT GTCCCTGAACTCAGATGTGTCTCGCACCGCCATGCTCCGGACAATGCAAAAGTAGGAAGAGGTGCCTGTCGTGATGGTTAT…	Promoter for nifENB Group
Spd GAL2	AGGTATTTAAGGAGGTTTTACGGACCAGAGGAGCTTTCCAGATCCAGATCACCGGAATATAGGGCAAGAGAACATCAAGCAGCAGCCGCACTCGAGTTATCACTGGCAACTACTTTGCATCAAACTCCAATTATATGCAGCAGAATCTTTTCTTTTAA AACGCACTTAGCGTCAACTCGGAGGGCTTCCTTCCGGGATGACTTAACCAGATTGCAATTTCTTTTCCATTTTACAGTTAAAAATAGGTCACGTGATCTAAAATCGAGAAAGGGTTGCCTCATGAAGGCACCGGCCGTCACTCATCCGTGCGGAGAGG TCTGCGCCATTCAGGGGTCCATGTGCCTTAGAGAGTATTGATGCAGAGGGCATCGTCGGGGCGGACCACTCCGAACCGACA…	Promoter for nifJVW Group
Sc GAL7	AGGTGGTACCCCTGGTAGATACATTGATGCTATCAATCAAGAGAACTGGAAAGATTGTGTAACCTTGAAAAACGGTGAAACTTACGGGTCCAAGATTGTCTACAGATTTTCCTGATTTGCCAGCTTACTATCCTTCTTGAAAATATGCACTCTATATC TTTTAGTTCTTAATTGCAACACATAGATTTGCTGTATAACGAATTTTATGCTATTTTTTAAATTTGGAGTTCAGTGATAAAAGTGTCACAGCGAATTTCCTCACATGTAGGGACCGAATTGTTTACAAGTTCTCTGTACCACCATGGAGACATCAAAA ATTGAAAATCTATGGAAAGATATGGACGGTAGCAACAAGAATATAGCACGAGCCGCGGAGTTCATTTCGTTACTTTTGATA…	Promoter for nifFMY Group
Sa GAL1.M1	AGGTTTATTTTTATTTTTGTTTGATTTATCCCTTTCGCTATATTCAAATTATAGTAGAAAGTGTTGTCACCACATTGCAATTCAAGCTATCCTATATTTAAACAATTTCTATTCTTACTTATATGCCATGAAGGATTTCAATAACCCCCAGTATCACT ACCAATAAAGGAAAGCAATATTTAATAGCTTTTACTACTATATGGTTAGCTGCTCACTACTACTTTGCAATGTTGAAGTACGGATTACTAACCGCCGACCGGATGACAGCACTCCGGCGGAATACTCTTTTCCGTGCGTCACCGTCTGCGCCGGTCGT GCCCCTGAACTCAGATGTGTCTCGCACCGCCATGCTCCGGACAATGCAAAAGTAGGAAGAGGTGCCTGTCGTGATGGTTAT…	Promoter for nifENB Group
Sa GAL1.M4	AGGTTTATTTTTATTTTTGTTTGATTTATCCCTTTCGCTATATTCAAATTATAGTAGAAAGTGTTGTCACCACATTGCAATTCAAGCTATCCTATATTTAAACAATTTCTATTCTTACTTATATGCCATGAAGGATTTCAATAACCCCCAGTATCACT ACCAATAAAGGAAAGCAATATTTAATAGCTTTTACTACTATATGGTTAGCTGCTCACTACTACTTTGCAATGTTGAAGTACGGACTACTTACCGCCGACCGGATGACAGCACTCCGGCGGAATACTCTTTTCCGTGCGTCACCGTCTGCGCCGGTCGT GTCCCTGAACCCAGATGTGTCTCGCACCGCCATGCTCCGGACAATGCAAAAGTAGGAAGAGGTGCCTGTCGTGATGGTTAT…	Promoter for nifENB Group
Sa GAL1.M11	AGGTTTATTTTTATTTTTGTTTGATTTATCCCTTTCGCTATATTCAAATTATAGTAGAAAGTGTTGTCACCACATTGCAATTCAAGCTACCCTATATTTAAACAATTTCTATTCTTACTTATATGCCATGAAGGATTTCAATAACCCCCAGTATCACT ACCAATAAATGAAAGCAATATTTAATAGCTTTTACTACTATATGGTTAGCTGCTCACTACTACTTTGCAATGTTGAAGTACGGATTACTTACCGCCGACCGGATGACAGCACTCCGGCGGAATACTCTTTTCCGTGCGTCACCGTCTGCGCCGGTCGT GTCCCTGAACTCAGATGTGTCTCGCACCGCCATGCTCCGGACAATGCAAAAGTAGGAAGAGGTGCCTGTCGTGATGGTTAT…	Promoter for nifENB Group
Spd GAL2.M8	AGGTATTTAAGGAGGTTTTACGGACCAGAGGAGCTTTCCAGATCCAGATCACCGGAATATAGGGCAAGAGAACATCAAGCAGCAGCCGCACTCGAGTTATCACTGGCAACTACATTGCATCAAACTCCAATTATATGCAGCAGAATCTTTTCTTTTAA AACGCACTTAGCGTCAACTCGGAGGGCTTCCTTCCGGGATGACTTAACCAGATTGCAATTTCTTTTCCATTTTACAGTTAAAAATAGGTCACGTGATCTAAAATCGAGAAAGGGTTGCCTCATGAAGGCACCGGCCGTCACTCATCCGTGCGGAGAGG TCTGCGCCATTCAGGGGTCCATGTGCCTTAGAGAGTATTGATGCAGAGGGCATCGTCGGGGCGGACCACTCCGAACCGACA…	Promoter for nifJVW Group
Spd GAL2.M12	AGGTATTTAAGGAGGTTTTACGGACCAGAGGAGCTTTCCAGATCCAGATCACCGGAATATAGGGCAAGAGAACATCAAGCAGCAGCCGCACTCGAGTTATCACTGGCAACTACTTTGCATCAAGCTCCAATTATATGCAGCAGAATCTTTTCTTTTAA AACGCACTTAGCGTCAACTCGGAGGGCTTCCATCCGGGATGACTTAACCAGATTGCAATTTCTTTTCCATTTTACAGTTAAAAATAGGTCACGTGATCTAAAATCGAGAAAGGGTTGCCTCATGAAGGCACCGGCCGTCACTCATCCGTGCGGAGAGG TCTGCGCCATTCAGGGGTCCATGTGCCTTAGAGAGTATTGATGCAGAGGACATCGTCGGGGCGGACCTCTCCGAACCGACA…	Promoter for nifJVW Group
Spd GAL2.M14	AGGTATTTAAGGAGGTTTTACGGACCAGAGGAGCTTTCCAGATCCAGATCACCGGAATATAGGGCAAGAGAACATCAAGCAGCAGCCGCACCCGAGTTATCACTGGCAACTACTTTGCATCAAACTCCAATTATATGCAGCAGAATCTTTTCTTTTAA AACGCACTTAGCGTCAACTCGGAGGGCTTCCTTCCGGGATGTCTTAACCAGATTGCAATTTCTTTTCCATTTTACAGTTAAAAATAGGTCACGTGATCTAAAATCGAGAAAGGGTTGCCTCATGAAGGCACCGGCCGTCACTCATCCGTGCGGAGAGG TCTGCGCCATTCAGGGGTCCATGTGCCTTAGAGAGTATTGATGCAGAGGGCATCGTCGGGGCGGACCACTCCGAACCGACA…	Promoter for nifJVW Group
Sc GAL7.M15	AGGTGGTACCCCTGGTAGATACATTGATGCTATCAATCAAGAGAACTGGAAAGATTGTGTAACCTTGAAAAACGGTGAAACTTACGGGTCCAAGATTGTCTACAGATTTTCCTGATTTGCCAGCTTACTATCCTTCTTGAAAATATGCACTCTATATC TTTTAGTTCTTAAATGCAACACATAGATTTGCTGTATAACGAATTTTATGCTATTTTTTAAATTTGGAGTTCAGTGATAAAAGTGTCACAGCGAATTTCCTCACATGTAGGGACCGAATTGTTTACAAGTTCTCTGTACCTCCACGGAGACATCAAAA ATTGAAAATCTATGGAAAGATATGGACGGTAGCAATAAGAATATAGCACGAGCCGCGGAGTTCATTTCGTTACTTTTGATA…	Promoter for nifFMY Group
Sc GAL7.M5	AGGTGGTACCCCTGGTAGATACATTGATGGTCTCAAGGTGGTACCCCTGGTAGATACATTGATGCTATCAATCAAGAGAACTGGAAAGATTGTGTAACCTTGAAAAACGGTGAAACTTACGGGTCCAAGATTGTCTACAGATTTTCCTGATTTGCCAG CTTACTATCCTTCTTGAAAATATGCACTCTATATCTTTTAGTTCTTAATTGCAACACATAGATTTGCTGTACAACGAATTTTATGCTATTTTCTAAATTTGGAGTTCAGTGATAAAAGTGTCACAGCGAATTTCCTCACATGTAGGGACCGAATTGTT TACAAGTTCTCTGTACCACCTTGGAGACATCAAAAATTGAAAATCTATGGAAAGATATGGACGGAAGCAACAAGAATATAG…	Promoter for nifFMY Group	Underlined sequece: 35 bp Insertion
Sc GAL7.M4	AGGTGGTACCCCTGGTAGATACATTGATGCTATCAATCAAGAGAACTGGAAAGATTGTGTAACCTTGAAAAACGGTGAAACTTACGGGTCCAAGATTGTCTACAGATTTTCCTGATTTGCCAGCTTACTATCCTTCTTGAAAATATGCACTCTATATC TTTTAGTTCTTAATTGCAACACATAGATTTGCTGTTTAACGAATTTTATGCTATTTTTTAAATTTGGAGTTCAGTGATAAAAGTGTCACAGCGAATTTCCTCACATGTAGGGACCGAATTGTTTACGTGTTCTCTGTACCACCATGGAGACATCAAAA ATTGAAAATCTATGGAAAAATATGACGGTAGCAACAAGAATATAGCACGAGCCGCGGAGTTCATTTCGTCACTTTTGATAT…	Promoter for nifFMY Group
Terminator	Sequences
Sc ADH1	GCGAATTTCTTATGATTTATGATTTTTATTATTAAATAAGTTATAAAAAAAATAAGTGTATACAAATTTTAAAGTGACTCTTAGGTTTTAAAACGAAAATTCGGTACCGCTT	Terminator for nifUS Groups
Sc ADH2	GCGGATCTCTTATGTCTTTACGATTTATAGTTTTCATTATCAAGtATGCCTATATTAGTATATAGCATCTTTAGATGACAGTGTTCGAAGTTTCACGAATAAAAGATAATATTCTACTTTTTGCTCCCACCGCGTTTGCTAGCACGAGTGAACACCAT CCCTCGCCTGTGAGTTGTACCCATTCCTCTAAACTGTAGACATGGTAGCTTCAGCAGTGTTCGTTATGTACGGCATCCTCCAACAAACAGTCGGTTATAGTTTGTCCTGCTCCTCTGAATCGTCTCGGGCCCGCTT	Terminator for MBP-TEV, vioABE, ILV235 Groups
Sc VMA161	GCGCTCAAACCAGGCTTTTCTTTTCCGTTTTTACGAGCTAGATAAGCGCATCCATATTTACTAATAGATATAATGAGATATCTGAGATACATGTGTATGTATATATGCACGTTTTCTTTTATTATCTAAAAATCATATTATATTAAGTAAGAGAAAAA AATGTACAACTATATAAATATATATTTATTTAAAATGGTTTTGAATTTTTCCTATTCTGGTTGATATTGCCCAAAAGCTATTCAGTGGTACCGCTT	Terminator for nifHDK, vioDC, ARO10/ADHA Groups
Sc NAT1	GCTGCAACTCCTCAATGTGTCAATTAACTCTTACTTAATTTATGTATATATTTTTTATGTATATGCTTATATACATGCGCATATGTTCATAAAAGATACATTGTTATAGGTCCTTTCTTTTCCAAGCTACATCTAGCGCTT	Terminator for nifENB Group
Sc CYC1	GCAGGCCCCTTTTCCTTTGTCGATATCATGTAATTAGTTATGTCACGCTTACATTCACGCCCTCCTCCCACATCCGCTCTAACCGAAAAGGAAGGAGTTAGACAACCTGAAGTCTAGGTCCCTATTTATTTTTTTTAATAGTTATGTTAGTATTAAGA ACGTTATTTATATTTCAAATTTTTCTTTTTTTTCTGTACAAACGCGTGTACGCATGTAACAGGGCCCGCTT	Terminator for nifJVW Group
Sc YHI9	GATTCTAAACGCATAGTTGTAAGGTTGATGTATATATATATATATATGTATATATTAATTACAATAATATGCTCCCGCCCAAATTTTTCTCCTTCAATACCGCCGGAGGCGGTATTGAAGGAAATAGACGGAGAATTCCTTATCAAGAAAGCTTCCAT CAAAGTGTACATAAGAAGTGCCGAAATTCGAAGTATTCTTTCAGAGAGTATTTTTGCAACATACCAATAAGCCAAATTACTCGGTACCGCTT	Terminator for nifFMY Group
